# Supplementary material for: Cerebrospinal Fluid Inflammatory Cytokine Levels in Patients With Major Psychiatric Disorders: A Multiplex Immunoassay Study
Source: Front Pharmacol. 2021 Feb 1;11:594394. doi: 10.3389/fphar.2020.594394 (PMC7941212; doi:10.3389/fphar.2020.594394)
Supplement: Supplementary file 1 [file table1.xlsx]

## Sheet: tableS1
	Table S1 Correlations between cerebrospinal fluid cytokine levels and clinical variables in patients with schizophrenia
		Age		Sex		Body mass index		Education		Age of onset		Duration of illness		CPeq total		CPeq typical		CPeq atypical		IMIeq
		r	p	t	p	r	p	r	p	r	p	r	p	r	p	r	p	r	p	r	p
	APRIL/TNFSF13	0.0877944	0.400104	0.592484	0.55498	-0.207804	0.0716578	0.0387285	0.743209	0.156517	0.192412	-0.0294276	0.807531	-0.157767	0.205814	-0.139342	0.264487	-0.129627	0.299567	0.0594862	0.632525
	BAFF/TNFSF13B	-0.0698706	0.503384	-0.372435	0.710425	-0.110242	0.343114	-0.0631436	0.593018	-0.00164626	0.989129	-0.108846	0.366229	-0.0876958	0.483814	-0.167429	0.179041	-0.0233953	0.852086	-0.0150189	0.903986
	Soluble CD30/TNFSF8	0.0320559	0.759061	-0.256948	0.797793	0.00693123	0.952614	-0.0272452	0.817762	-0.0822915	0.49508	0.104406	0.38622	-0.0411342	0.742965	-0.187245	0.132204	0.0478221	0.702978	-0.0918415	0.459802
	Soluble CD163	0.0864885	0.407177	-0.106645	0.915303	-0.144724	0.212272	-0.0338659	0.774535	-0.00828733	0.945314	0.123027	0.306717	-0.15818	0.204616	-0.148012	0.235612	-0.125475	0.315445	-0.0340718	0.784299
	IFN-α2	0.0420292	0.687527	0.124234	0.901401	-0.0873487	0.453072	0.00260849	0.982402	0.0660022	0.584468	0.104461	0.385967	-0.119207	0.340417	-0.149492	0.230909	-0.0740402	0.554638	0.074025	0.551619
	IFN-β	0.122425	0.239795	-1.94629	0.0546717	-0.0200858	0.863265	-0.169435	0.14897	0.116502	0.333276	0.101312	0.400524	0.0318179	0.799793	-0.0919258	0.46289	0.0910559	0.467152	-0.129787	0.295195
	Soluble IL-6 receptor α	-0.146727	0.158191	-1.04055	0.300809	0.0283143	0.808164	0.0417165	0.724161	-0.0930111	0.440417	-0.0904409	0.453206	0.0756045	0.54628	-0.0260431	0.835567	0.112324	0.369222	0.0506253	0.684119
	IL-8	0.0761258	0.465848	-0.843942	0.400891	-0.0731875	0.529806	-0.125862	0.285281	0.0553626	0.646546	0.0803834	0.505169	0.0300645	0.810615	-0.173818	0.162784	0.133068	0.286811	-0.105996	0.393273
	IL-10	-0.0343142	0.74266	0.81882	0.415005	-0.337	0.00289589	0.10477	0.37434	-0.0886575	0.462199	-0.070523	0.558939	-0.0898065	0.473311	0.0221222	0.860051	-0.128657	0.303232	0.165752	0.180083
	IL-11	0.0489324	0.639534	0.901687	0.369593	-0.0488703	0.675047	-0.0843142	0.475089	0.0405745	0.736903	0.00378129	0.975033	0.00525068	0.966625	-0.135149	0.279275	0.0799084	0.523606	0.115251	0.353035
	IL-12 (p40)	-0.0532881	0.609983	1.59662	0.113781	-0.349	0.00199451	0.178941	0.12715	-0.111242	0.355709	-0.110577	0.358607	-0.126582	0.311159	-0.0508626	0.685053	-0.13697	0.272787	0.0983781	0.428344
	IL-19	0.0745436	0.475196	0.844708	0.400511	-0.0409643	0.725328	0.0876053	0.457961	-0.0547044	0.650473	0.136182	0.257464	-0.0299175	0.811524	-0.178024	0.15269	0.057405	0.647076	0.0876809	0.480466
	IL-26	0.0366989	0.725464	-0.456533	0.649083	-0.0868261	0.45579	0.09426	0.424388	-0.0880299	0.465386	0.183336	0.125918	-0.0585251	0.64066	-0.139023	0.265596	-0.000854197	0.994569	0.0261153	0.833843
	IL-29/IFN-λ1	0.00659112	0.949728	2.10586	0.0379401	-0.312	0.00611388	0.18867	0.107428	-0.115194	0.338769	-0.0230283	0.848822	-0.180667	0.146591	-0.108166	0.387314	-0.176254	0.156879	0.193665	0.116348
	Matrix metalloproteinase-3	-0.0119688	0.908847	-1.09243	0.277495	-0.238	0.0380777	0.0338314	0.774758	0.0467863	0.698428	-0.0440939	0.715019	-0.185872	0.135115	-0.132008	0.290703	-0.170116	0.172065	-0.0474245	0.703133
	Osteocalcin	0.06043	0.562872	-0.735397	0.463968	-0.273	0.0170286	0.000818127	0.99448	0.0781279	0.517229	-0.00657592	0.956595	-0.22709	0.0667019	-0.0459533	0.714077	-0.27	0.0282199	-0.0677425	0.585969
	Soluble TNF-receptor 1	0.0475072	0.64933	2.16208	0.0335392	-0.141815	0.221704	0.0289973	0.806264	0.121254	0.313793	-0.0486374	0.687103	-0.155437	0.212676	-0.188398	0.129795	-0.100072	0.424021	-0.0542304	0.662937
	Soluble TNF-receptor 2	0.125839	0.226838	0.491313	0.624375	-0.126133	0.277602	0.0127557	0.914103	0.04674	0.698712	0.157819	0.188693	-0.215221	0.0826591	-0.186466	0.13385	-0.178795	0.150891	-0.112839	0.363271
	TSLP	-0.0151615	0.884681	1.09444	0.27677	-0.210396	0.068111	-0.0340986	0.773028	-0.0446903	0.711331	0.0472028	0.695874	-0.0389985	0.755884	-0.15953	0.20073	0.0356018	0.776568	0.00736527	0.95283
	APRIL, A proliferation-inducing ligand; BAFF, B-cell activating factor; CD, cluster of differentiation; IFN, interferon; IL, interleukin; PANSS, Positive and Negative Syndrome Scale; TNF, tumor necrosis factor
	TNFSF, tumor necrosis factor superfamily; TSLP, thymic stromal lymphopoietin; r, Pearson's correlation cofficient; t, Student's or Welch's t
	A correctedly significant p-value is shown in a bold exponent (p < 0.0026), while nominally significant p-values are shown in underlined cases (p < 0.05).
