# Supplementary material for: Cerebrospinal Fluid Inflammatory Cytokine Levels in Patients With Major Psychiatric Disorders: A Multiplex Immunoassay Study
Source: Front Pharmacol. 2021 Feb 1;11:594394. doi: 10.3389/fphar.2020.594394 (PMC7941212; doi:10.3389/fphar.2020.594394)
Supplement: Supplementary file 2 [file table2.xlsx]

## Sheet: tableS2
	Table S2 Correlations between cerebrospinal fluid cytokine levels and clinical variables in patients with bipolar disorder
		Age		Sex		Body mass index		Education		Age of onset		Duration of illness		CPeq total		CPeq typical		CPeq atypical		IMIeq
		r	p	t	p	r	p	r	p	r	p	r	p	r	p	r	p	r	p	r	p
	APRIL/TNFSF13	0.0247612	0.841143	-0.00363214	0.997113	0.0937599	0.464837	-0.0486246	0.740054	-0.0493629	0.736248	-0.113403	0.437847	-0.140003	0.35341	0.021376	0.887866	-0.141855	0.352616	-0.161641	0.277714
	BAFF/TNFSF13B	0.233766	0.0550324	-0.834108	0.407229	-0.220112	0.08302	-0.202123	0.163693	0.173146	0.234146	-0.131411	0.368097	-0.15611	0.300192	0.00158263	0.991671	-0.16816	0.269508	-0.150116	0.313862
	Soluble CD30/TNFSF8	0.103795	0.399607	0.458874	0.647832	-0.0406111	0.75199	-0.0585552	0.689415	0.121055	0.40735	-0.100068	0.493905	0.0857121	0.57114	0.0456097	0.763427	0.0842328	0.582231	0.0435409	0.771356
	Soluble CD163	0.116803	0.342836	-0.219631	0.826836	-0.0326612	0.799405	-0.207981	0.151567	0.053838	0.713318	-0.00377069	0.979486	-0.118277	0.433705	0.0154117	0.919029	-0.130097	0.394333	-0.126153	0.398136
	IFN-α2	0.101641	0.40951	0.775859	0.440604	-0.122203	0.340024	-0.0550874	0.706959	0.16482	0.257753	0.0237124	0.871523	0.258168	0.0832218	0.0206204	0.891805	0.253632	0.0927328	-0.128894	0.387882
	IFN-β	0.20599	0.0919367	-0.472774	0.637934	0.0929776	0.468586	-0.118077	0.41907	0.103102	0.48083	-0.0674765	0.645037	0.128981	0.392943	0.146715	0.330572	0.114722	0.453011	0.0423253	0.777575
	Soluble IL-6 receptor α	0.0489694	0.69169	0.215024	0.830412	-0.021042	0.869975	-0.113958	0.435591	-0.122563	0.401491	0.0281804	0.847579	-0.196097	0.191513	-0.023352	0.877576	-0.191357	0.207953	-0.075024	0.616233
	IL-8	-0.0211636	0.863986	0.257081	0.797916	-0.0709037	0.580807	-0.170801	0.240639	0.00213071	0.988407	-0.0267852	0.855042	0.0195735	0.897268	0.121034	0.422985	0.00658619	0.96575	-0.0985257	0.509976
	IL-10	0.135905	0.269133	1.07571	0.285973	0.0605809	0.637176	0.0123203	0.933041	0.144704	0.321191	0.0327628	0.823163	0.153488	0.308484	-0.250726	0.0928261	0.187686	0.216973	-0.0176222	0.90641
	IL-11	0.00267401	0.982734	-0.125438	0.900558	-0.22263	0.07947	0.174065	0.231635	-0.0833952	0.568888	-0.00502905	0.972642	-0.218844	0.143959	-0.0848223	0.575157	-0.216171	0.153798	0.00909584	0.951614
	IL-12 (p40)	0.13944	0.256761	0.873412	0.385605	0.179177	0.159993	-0.115341	0.430003	0.181538	0.211898	0.0130094	0.929306	0.224431	0.133749	-0.146265	0.332074	0.257296	0.0879551	-0.0303332	0.839603
	IL-19	0.0746195	0.545336	-0.090156	0.928436	-0.0679675	0.596608	0.0047354	0.974239	0.0854755	0.559252	-0.158362	0.277127	0.0282146	0.852342	0.068056	0.653145	0.0221184	0.885329	-0.149249	0.316698
	IL-26	0.226164	0.0636631	-0.0500552	0.96023	0.0102104	0.936697	0.016721	0.909211	0.164315	0.259235	-0.0465133	0.750971	0.233059	0.119059	-0.00552094	0.970952	0.235623	0.119196	-0.165491	0.266274
	IL-29/IFN-λ1	0.088692	0.471997	0.83828	0.404899	0.00928151	0.942446	0.0135789	0.926219	0.161265	0.268304	-0.0226481	0.877244	0.0331242	0.827011	-0.200767	0.180941	0.0517112	0.73585	-0.0417755	0.780392
	Matrix metalloproteinase-3	0.168833	0.168721	0.945515	0.347845	0.0863747	0.500878	-0.217033	0.134151	0.127046	0.384358	0.0150565	0.918216	0.193291	0.198073	-0.0184926	0.902914	0.200467	0.186709	-0.162232	0.275935
	Osteocalcin	0.0709697	0.565219	0.03513	0.972082	0.0308822	0.810122	0.00827785	0.954983	-0.0126214	0.931409	-0.0697771	0.633781	-0.0816043	0.589793	-0.0612822	0.685788	-0.0760243	0.619644	-0.163278	0.272809
	Soluble TNF-receptor 1	0.032114	0.794882	-1.06918	0.288883	0.10679	0.404827	-0.0416144	0.776484	0.011145	0.939417	-0.10873	0.457076	-0.211414	0.158416	0.00879626	0.953734	-0.220056	0.146358	-0.171212	0.249862
	Soluble TNF-receptor 2	0.16343	0.182971	-0.32086	0.749331	-0.0176331	0.890899	-0.0492387	0.736888	0.10288	0.481782	-0.136064	0.351232	-0.238031	0.111168	-0.0491817	0.745497	-0.23904	0.11378	-0.109056	0.465573
	TSLP	0.0816587	0.507973	1.34596	0.182921	0.0579431	0.651933	-0.120179	0.41078	0.0845714	0.563431	-0.0237402	0.871373	0.324	0.0282632	0.0871753	0.564562	0.316	0.0342249	-0.196996	0.184436
	APRIL, A proliferation-inducing ligand; BAFF, B-cell activating factor; CD, cluster of differentiation; IFN, interferon; IL, interleukin; PANSS, Positive and Negative Syndrome Scale; TNF, tumor necrosis factor
	TNFSF, tumor necrosis factor superfamily; TSLP, thymic stromal lymphopoietin; r, Pearson's correlation cofficient; Student's or Welch's t
	Nominally significant p-values are shown in underlined cases (p < 0.05).
