# Supplementary material for: Cerebrospinal Fluid Inflammatory Cytokine Levels in Patients With Major Psychiatric Disorders: A Multiplex Immunoassay Study
Source: Front Pharmacol. 2021 Feb 1;11:594394. doi: 10.3389/fphar.2020.594394 (PMC7941212; doi:10.3389/fphar.2020.594394)
Supplement: Supplementary file 3 [file table3.xlsx]

## Sheet: tableS3
	Table S3 Correlations between cerebrospinal fluid cytokine levels and clinical variables in patients with major depressive disorder
		Age		Sex		Body mass index		Education		Age of onset		Duration of illness		CPeq total		CPeq typical		CPeq atypical		IMIeq
		r	p	t	p	r	p	r	p	r	p	r	p	r	p	r	p	r	p	r	p
	APRIL/TNFSF13	0.284	0.00352061	-2.25865	0.0260339	0.0506017	0.639642	-0.234	0.0346395	0.198726	0.0791367	-0.00465227	0.967969	0.245584	0.0792819	0.166185	0.239015	0.2284	0.103401	-0.200361	0.162979
	BAFF/TNFSF13B	0.114878	0.245551	-0.44842	0.654801	0.0507148	0.638893	-0.0844543	0.450624	0.170341	0.133384	-0.115899	0.315495	0.0876938	0.536451	-0.0681114	0.631386	0.102894	0.467919	0.0203232	0.888592
	Soluble CD30/TNFSF8	0.248	0.0112069	-1.57975	0.117259	0.0364921	0.735707	-0.150291	0.177749	0.0334706	0.769649	0.136642	0.236025	0.174899	0.214922	-0.0482859	0.73391	0.190549	0.176024	-0.203715	0.155905
	Soluble CD163	0.309	0.00139761	-1.87703	0.0633717	0.026519	0.806258	-0.125279	0.262093	0.339	0.00227355	-0.0500799	0.665354	0.202848	0.149234	0.127816	0.366526	0.190268	0.176674	-0.0171416	0.905947
	IFN-α2	0.114531	0.246992	-2.54399	0.0124592	-0.116628	0.279196	0.0378938	0.735366	0.108041	0.343253	0.0159368	0.890583	0.0447807	0.752589	0.126107	0.373022	0.0256901	0.85654	0.029043	0.841314
	IFN-β	0.137552	0.163791	-0.924911	0.357195	-0.194992	0.068675	-0.0670162	0.549697	0.184255	0.104047	-0.13001	0.259757	-0.079618	0.574751	0.0406876	0.77458	-0.0896928	0.527166	-0.119444	0.408694
	Soluble IL-6 receptor α	0.107761	0.276222	-0.516376	0.606709	-0.0622513	0.564494	-0.129261	0.247109	-0.0209203	0.854798	0.0607386	0.599759	0.269505	0.0533474	0.0621292	0.661711	0.270751	0.0522123	-0.322	0.022548
	IL-8	0.13786	0.162839	-0.402553	0.688119	-0.0345282	0.749448	0.0976449	0.382813	0.0999282	0.38091	0.0535224	0.643861	0.16932	0.230142	0.214493	0.12677	0.140768	0.31955	0.0588042	0.685005
	IL-10	-0.0106188	0.914801	-0.253672	0.80026	0.143006	0.18379	-0.0788478	0.48135	0.0655894	0.565766	-0.0529794	0.647232	0.00138896	0.992203	0.23599	0.0921316	-0.0380114	0.789056	0.244382	0.0871964
	IL-11	0.130772	0.185771	-1.27506	0.205186	-0.137971	0.199871	-0.0809762	0.469556	0.0809937	0.477965	0.0394778	0.733192	0.0604303	0.670424	0.102925	0.46778	0.0458612	0.746816	-0.226845	0.113149
	IL-12 (p40)	0.0321003	0.746326	0.937401	0.350767	0.188152	0.079173	0.00804091	0.942843	0.0496467	0.663923	-0.0517782	0.654716	0.141979	0.315364	0.265622	0.0570129	0.103623	0.464755	0.260292	0.0679105
	IL-19	0.223	0.0226636	-1.60518	0.111545	-0.0980646	0.363367	-0.0726382	0.516645	0.163684	0.14947	0.0453443	0.695363	0.121918	0.389231	0.24903	0.0750287	0.0855904	0.546305	-0.00384263	0.978871
	IL-26	-0.0395163	0.690428	-0.588864	0.557254	-0.0968127	0.369554	0.0530626	0.635885	0.0156761	0.890936	-0.0653422	0.572345	-0.0430845	0.76168	0.199154	0.156943	-0.0781342	0.581922	0.259481	0.0688036
	IL-29/IFN-λ1	0.141815	0.150997	-0.263376	0.792792	0.149917	0.16328	-0.0377737	0.736174	0.0777329	0.49592	0.048155	0.677492	0.00316914	0.982211	0.233289	0.0960263	-0.0356897	0.801671	-0.0643324	0.657149
	Matrix metalloproteinase-3	0.118101	0.232467	-0.961473	0.338588	0.0998742	0.354537	0.0664772	0.552919	0.174863	0.123234	-0.046798	0.686098	0.284	0.0416832	0.207238	0.140444	0.261049	0.0615885	0.106474	0.461766
	Osteocalcin	0.201	0.0407872	-1.47008	0.144618	-0.00389095	0.971299	-0.154405	0.166036	0.194242	0.0862862	-0.100096	0.386408	0.243018	0.0825719	0.031075	0.826891	0.248327	0.0758809	-0.119379	0.408948
	Soluble TNF-receptor 1	0.329	0.000654684	-1.32807	0.187118	-0.0557099	0.60618	-0.121075	0.278567	0.246	0.0289139	-0.0794291	0.492288	0.0175129	0.901927	0.190265	0.176681	-0.0133408	0.925214	-0.285	0.044899
	Soluble TNF-receptor 2	0.175356	0.074994	-1.61466	0.109474	-0.11091	0.303606	-0.255	0.0207997	0.129898	0.25387	-0.0799087	0.48967	0.151605	0.283326	-0.0888556	0.531045	0.173024	0.219958	-0.27187	0.0561416
	TSLP	0.138398	0.16119	-0.45879	0.647361	0.06421	0.552281	0.0589046	0.599116	0.194555	0.085771	-0.0849531	0.462585	0.286	0.0401372	0.281	0.043729	0.250822	0.0728889	0.149664	0.299562
	APRIL, A proliferation-inducing ligand; BAFF, B-cell activating factor; CD, cluster of differentiation; IFN, interferon; IL, interleukin; PANSS, Positive and Negative Syndrome Scale; TNF, tumor necrosis factor
	TNFSF, tumor necrosis factor superfamily; TSLP, thymic stromal lymphopoietin; r, Pearson's correlation cofficient; Student's or Welch's t
	Correctedly significant p-values are shown in bold exponents (p < 0.0026), while nominally significant p-values are shown in underlined cases (p < 0.05).
