# Supplementary material for: Cerebrospinal Fluid Inflammatory Cytokine Levels in Patients With Major Psychiatric Disorders: A Multiplex Immunoassay Study
Source: Front Pharmacol. 2021 Feb 1;11:594394. doi: 10.3389/fphar.2020.594394 (PMC7941212; doi:10.3389/fphar.2020.594394)
Supplement: Supplementary file 4 [file table4.xlsx]

## Sheet: tableS4
	Table S4 Correlations between cerebrospinal fluid cytokine levels and clinical variables in healthy controls
		Age		Sex		Body mass index		Education
		r	p	t	p	r	p	r	p
	APRIL/TNFSF13	-0.024722	0.790446	0.713292	0.477098	0.0792364	0.445297	-0.00671198	0.952881
	BAFF/TNFSF13B	0.0450633	0.627997	-0.863671	0.389551	-0.0347069	0.738452	-0.1292	0.253366
	Soluble CD30/TNFSF8	0.00289686	0.975163	-0.698853	0.486043	-0.0580536	0.576286	-0.0176356	0.87661
	Soluble CD163	0.065554	0.480638	-1.39999	0.164186	-0.0638856	0.538511	0.0151994	0.893548
	IFN-α2	0.0679293	0.464846	-0.211255	0.833059	-0.155053	0.133522	-0.0148601	0.895911
	IFN-β	0.0165358	0.858939	-0.710518	0.478809	-0.0127339	0.902522	0.0131142	0.908084
	Soluble IL-6 receptor α	0.0296042	0.75031	-1.80302	0.0739804	0.153076	0.138609	-0.124993	0.269281
	IL-8	0.0365892	0.694053	-0.350271	0.72677	-0.0871573	0.400988	0.0976752	0.388717
	IL-10	0.123091	0.184199	-1.88687	0.0616773	-0.108161	0.296796	-0.099329	0.380697
	IL-11	0.023809	0.798016	-0.717564	0.474468	-0.0572166	0.581807	-0.059994	0.597059
	IL-12 (p40)	0.0498257	0.592085	-1.64892	0.101871	-0.0659483	0.52545	0.00135493	0.990483
	IL-19	0.0367705	0.692613	0.131195	0.895848	-0.0923244	0.373543	0.0860733	0.447759
	IL-26	0.0163266	0.860706	-0.906632	0.366481	-0.191836	0.0625514	0.129139	0.253595
	IL-29/IFN-λ1	0.0925819	0.318699	0.239329	0.811273	-0.0582407	0.575056	-0.0990568	0.38201
	Matrix metalloproteinase-3	0.0353193	0.704168	-1.02418	0.30788	-0.0606319	0.559435	0.0708752	0.532144
	Osteocalcin	0.0640452	0.490817	-0.741216	0.460061	0.0876151	0.398509	0.0247712	0.827346
	Soluble TNF-receptor 1	0.06211	0.504037	-0.616261	0.53893	0.041917	0.686709	-0.0164354	0.884949
	Soluble TNF-receptor 2	-0.0531357	0.567687	-0.883826	0.378618	-0.0567596	0.584832	-0.0503365	0.657463
	TSLP	0.0949636	0.306354	-0.183806	0.854486	-0.11013	0.288037	0.118375	0.295654
	APRIL, A proliferation-inducing ligand; BAFF, B-cell activating factor; CD, cluster of differentiation; IFN, interferon; IL, interleukin
	PANSS, Positive and Negative Syndrome Scale; TNF, tumor necrosis factor; TNFSF, tumor necrosis factor superfamily; TSLP, thymic stromal lymphopoietin
	r, Pearson's correlation cofficient; t, Student's or Welch's t
