# Supplementary material for: Cerebrospinal Fluid Inflammatory Cytokine Levels in Patients With Major Psychiatric Disorders: A Multiplex Immunoassay Study
Source: Front Pharmacol. 2021 Feb 1;11:594394. doi: 10.3389/fphar.2020.594394 (PMC7941212; doi:10.3389/fphar.2020.594394)
Supplement: Supplementary file 5 [file table5.xlsx]

## Sheet: tableS5
	Table S5 Comparisons of cerebrospinal fluid cytokine levels between drug free and non-drug free patients with schizophrenia
		Drug free (n = 11)			Non-drug free (n = 83)			Statistical comparison
		Mean ± Standard deviation			Mean ± Standard deviation
	APRIL/TNFSF13	19507.7	±	5940.04	20146.8	±	6187.07	U = 409.5, p = 0.58, r = -0.058
	BAFF/TNFSF13B	2614.91	±	623.225	2966.85	±	916.699	U = 368, p = 0.30, r = -0.108
	Soluble CD30/TNFSF8	286.366	±	155.54	377.902	±	176.032	U = 299, p = 0.06, r = -0.192
	Soluble CD163	3472.06	±	1243.95	3489.89	±	1149.91	U = 448.5, p = 0.93, r = -0.010
	IFN-α2	5.0456	±	2.40006	5.67698	±	2.55688	U = 418, p = 0.65, r = -0.047
	IFN-β	48.6123	±	9.89355	49.1587	±	7.39831	U = 450.5, p = 0.94, r = -0.008
	Soluble IL-6 receptor α	911.342	±	243.242	972.268	±	268.663	U = 397, p = 0.48, r = -0.073
	IL-8	22.1757	±	2.6113	24.6009	±	3.86922	U = 253.5, p = 0.017, r = -0.247
	IL-10	5.32475	±	1.37969	5.44329	±	1.54507	U = 395, p = 0.47, r = -0.075
	IL-11	2.75128	±	0.498387	3.51809	±	0.79745	U = 198.5, p = 2.4.E-03, r = -0.314
	IL-12 (p40)	41.8523	±	11.7231	40.8701	±	11.778	U = 428, p = 0.74, r = -0.035
	IL-19	19.2667	±	2.29094	20.9902	±	2.59097	U = 287, p = 0.046, r = -0.206
	IL-26	35.9994	±	13.5299	40.3273	±	13.9747	U = 414.5, p = 0.62, r = -0.051
	IL-29/IFN-λ1	127.677	±	29.0014	152.175	±	49.0691	U = 328.5, p = 0.13, r = -0.156
	Matrix metalloproteinase-3	722.273	±	90.9717	732.661	±	80.9528	U = 367, p = 0.29, r = -0.109
	Osteocalcin	92.6538	±	57.3399	97.234	±	54.6282	U = 425.5, p = 0.72, r = -0.038
	Soluble TNF-receptor 1	920.217	±	188.369	977.933	±	298.499	U = 439, p = 0.84, r = -0.022
	Soluble TNF-receptor 2	338.529	±	207.872	348.789	±	157.696	U = 384, p = 0.39, r = -0.088
	TSLP	20.6705	±	3.86831	23.25	±	7.83756	U = 353.5, p = 0.23, r = -0.126
	APRIL, A proliferation-inducing ligand; BAFF, B-cell activating factor; CD, cluster of differentiation; IFN, interferon; IL, interleukin; TNF, tumor necrosis factor
	TNFSF, tumor necrosis factor superfamily; TSLP, thymic stromal lymphopoietin
	A correctedly significant p-value is shown in a bold exponent (p < 0.0026), while nominally significant p-values are shown in underlined cases (p < 0.05).
	Values are represented as pg/ml.
