# Supplementary material for: Cerebrospinal Fluid Inflammatory Cytokine Levels in Patients With Major Psychiatric Disorders: A Multiplex Immunoassay Study
Source: Front Pharmacol. 2021 Feb 1;11:594394. doi: 10.3389/fphar.2020.594394 (PMC7941212; doi:10.3389/fphar.2020.594394)
Supplement: Supplementary file 6 [file table6.xlsx]

## Sheet: tableS6
	Table S6 Comparisons of cerebrospinal fluid cytokine levels between drug free and non-drug free patients with bipolar disorder
		Drug free (n = 5)			Non-drug free (n = 63)			Statistical comparison
		Mean ± Standard deviation			Mean ± Standard deviation
	APRIL/TNFSF13	17084.2	±	2877.67	20944	±	7410.39	U = 106, p = 0.23, r = -0.147
	BAFF/TNFSF13B	3069.81	±	848.136	3076.77	±	841.599	U = 155, p = 0.95, r =-0.008
	Soluble CD30/TNFSF8	329.566	±	153.38	345.449	±	155.673	U = 153, p = 0.92, r = -0.013
	Soluble CD163	3236.97	±	878.31	3633.25	±	1261.33	U = 138, p = 0.65, r = -0.056
	IFN-α2	5.87419	±	4.41288	4.9902	±	2.58871	U = 142.5, p = 0.72, r = -0.043
	IFN-β	47.769	±	7.83952	48.006	±	6.88074	U = 155, p = 0.95, r = -0.008
	Soluble IL-6 receptor α	716.388	±	210.283	965.824	±	257.782	U = 63, p = 0.026, r = -0.270
	IL-8	23.2718	±	4.25077	23.4944	±	4.19588	U = 143, p = 0.73, r = -0.042
	IL-10	5.67935	±	2.0087	5.34649	±	1.55643	U = 141, p = 0.70, r = -0.048
	IL-11	2.97124	±	0.478852	3.39212	±	0.930541	U = 122, p = 0.40, r = -0.102
	IL-12 (p40)	40.8534	±	12.0099	42.2094	±	11.0132	U = 134.5, p = 0.59, r = -0.066
	IL-19	19.6596	±	2.39521	20.2852	±	2.93356	U = 144, p = 0.75, r = -0.039
	IL-26	36.6214	±	10.4336	38.6449	±	15.5152	U = 137.5, p = 0.64, r = -0.057
	IL-29/IFN-λ1	137.629	±	38.3753	147.772	±	45.8902	U = 144, p = 0.75, r = -0.039
	Matrix metalloproteinase-3	724.696	±	64.6921	724.427	±	80.946	U = 148, p = 0.82, r = -0.028
	Osteocalcin	86.4128	±	40.9762	88.8097	±	55.8756	U = 153, p = 0.92, r = -0.013
	Soluble TNF-receptor 1	818.85	±	66.3717	1011.66	±	285.575	U = 89, p = 0.11, r = -0.196
	Soluble TNF-receptor 2	266.784	±	70.4699	383.19	±	182.991	U = 95, p = 0.14, r = -0.179
	TSLP	22.033	±	2.5293	21.9198	±	10.5057	U = 141, p = 0.70, r = -0.048
	APRIL, A proliferation-inducing ligand; BAFF, B-cell activating factor; CD, cluster of differentiation; IFN, interferon; IL, interleukin; TNF, tumor necrosis factor
	TNFSF, tumor necrosis factor superfamily; TSLP, thymic stromal lymphopoietin
	A nominally significant p-value is shown in an underlined case (p < 0.05).
	Values are represented as pg/ml.
