# Supplementary material for: Cerebrospinal Fluid Inflammatory Cytokine Levels in Patients With Major Psychiatric Disorders: A Multiplex Immunoassay Study
Source: Front Pharmacol. 2021 Feb 1;11:594394. doi: 10.3389/fphar.2020.594394 (PMC7941212; doi:10.3389/fphar.2020.594394)
Supplement: Supplementary file 8 [file table8.xlsx]

## Sheet: tableS8
	Table S8 Correlations between cerebrospinal fluid cytokine levels and symptom scores
		Schizophrenia								Bipolar disorder				Major depressive disorder
		PANSS total		PANSS positive		PANSS negative		PANSS general		Young Mania Rating Scale		HAMD-21		HAMD-21
		r	p	r	p	r	p	r	p	r	p	r	p	r	p
	APRIL/TNFSF13	-0.258118	0.0145983	-0.231204	0.028341	-0.181753	0.0864428	-0.189644	0.0734131	-0.246215	0.0726999	0.0408739	0.75244	0.0468011	0.650695
	BAFF/TNFSF13B	-0.113761	0.288463	-0.183888	0.082748	-0.123468	0.246298	-0.110703	0.298927	0.230353	0.0937858	-0.135276	0.294493	0.0278184	0.787895
	Soluble CD30/TNFSF8	-0.121985	0.25479	-0.224749	0.0331981	-0.0723104	0.498219	-0.127385	0.231513	0.103337	0.45712	-0.188649	0.141992	-0.101123	0.326922
	Soluble CD163	-0.0588632	0.583733	-0.0869709	0.41502	-0.0417773	0.695823	0.000201786	0.998494	0.200244	0.146556	0.00398212	0.975495	-0.0280028	0.786523
	IFN-α2	-0.0685248	0.523426	-0.123224	0.247239	-0.0653333	0.540672	-0.0632648	0.553591	-0.215156	0.118185	0.0628075	0.627704	-0.0616702	0.550577
	IFN-β	-0.0894719	0.404383	-0.175427	0.0981613	0.0263075	0.805583	-0.0348692	0.744217	-0.0601561	0.665666	0.11871	0.358117	0.0921555	0.371852
	Soluble IL-6 receptor α	0.0126434	0.906388	-0.110607	0.299349	0.0610817	0.567386	-0.0697676	0.513486	-0.0507946	0.715287	0.186055	0.147656	0.036241	0.725925
	IL-8	-0.102954	0.33701	-0.229956	0.0292302	-0.13386	0.208456	-0.0933396	0.381557	-0.00509397	0.970838	-0.0828498	0.522052	-0.114892	0.264996
	IL-10	-0.0266733	0.80404	0.0887761	0.405366	-0.0848399	0.426587	-0.0567335	0.595331	-0.0720916	0.604429	0.0430365	0.739793	0.043875	0.671231
	IL-11	-0.256731	0.0151567	-0.319077	0.0021748	-0.182837	0.0845504	-0.340861	0.0010107	-0.277914	0.041878	-0.024306	0.851254	-0.0549635	0.59481
	IL-12 (p40)	-0.126219	0.238544	0.0877141	0.41103	-0.235386	0.0255271	-0.106472	0.317887	0.0548039	0.693878	-0.10741	0.406006	-0.0779142	0.45052
	IL-19	-0.178594	0.0940278	-0.196743	0.0630856	-0.164931	0.120312	-0.238512	0.023582	-0.251672	0.0663871	0.0712036	0.582356	-0.0597285	0.563218
	IL-26	-0.0513947	0.632423	-0.102922	0.334385	-0.0123505	0.908022	-0.0950567	0.372821	-0.151802	0.273178	0.0136317	0.916252	0.0348167	0.736293
	IL-29/IFN-λ1	-0.201915	0.0577587	-0.0503397	0.637507	-0.322562	0.001931	-0.239566	0.0229553	-0.0862071	0.535375	-0.133317	0.301606	-0.21091	0.0391431
	Matrix metalloproteinase-3	-0.188709	0.0765505	-0.211419	0.0454642	-0.103677	0.33083	-0.1492	0.160462	0.0369802	0.79064	-0.0909647	0.481968	0.0149959	0.884701
	Osteocalcin	0.0539712	0.615434	-0.0622702	0.559856	0.0673808	0.528032	0.107575	0.312872	-0.0796407	0.567014	0.123033	0.340754	0.17024	0.09726
	Soluble TNF-receptor 1	-0.292118	0.00547386	-0.208795	0.0482752	-0.250219	0.0173797	-0.267089	0.0109333	0.046913	0.736224	-0.0219113	0.865766	-0.207645	0.042354
	Soluble TNF-receptor 2	-0.139463	0.192412	-0.144718	0.173544	-0.0712669	0.504456	-0.082256	0.440856	0.113343	0.414477	-0.0197301	0.879023	-0.0187134	0.856394
	TSLP	-0.305208	0.00363333	-0.226316	0.0319588	-0.320492	0.00207266	-0.278266	0.00791597	-0.0805908	0.562383	-0.00344554	0.978796	-0.114581	0.2663
	APRIL, A proliferation-inducing ligand; BAFF, B-cell activating factor; IFN, interferon; IL, interleukin; CD, cluster of differentiation; HAMD-21, Hamilton Depression Rating Scale, 21-item version
	PANSS, Positive and Negative Syndrome Scale; TNF, tumor necrosis factor; TNFSF, tumor necrosis factor superfamily; TSLP, thymic stromal lymphopoietin
	r, Pearson's partial correlation cofficient (covariate: age, sex, and drug use)
	Correctedly significant p-values are shown in bold exponents (p < 0.0026), while nominally significant p-values are shown in underlined cases (p < 0.05).
