# Supplementary material for: Cerebrospinal Fluid Inflammatory Cytokine Levels in Patients With Major Psychiatric Disorders: A Multiplex Immunoassay Study
Source: Front Pharmacol. 2021 Feb 1;11:594394. doi: 10.3389/fphar.2020.594394 (PMC7941212; doi:10.3389/fphar.2020.594394)
Supplement: Supplementary file 9 [file table9.xlsx]

## Sheet: tableS8
	Table S9 Correlations between cerebrospinal fluid cytokine and total protein levels
		Schizophrenia		Bipolar disorder		Major depressive disorder		Control
		r	p	r	p	r	p	r	p
	APRIL/TNFSF13	0.0135059	0.901773	-0.146863	0.548527	0.137717	0.211575	0.056393	0.551208
	BAFF/TNFSF13B	0.0970188	0.374192	-0.111792	0.648649	0.115108	0.297111	0.0514611	0.586607
	Soluble CD30/TNFSF8	0.0158236	0.885024	0.0563418	0.818794	0.0540765	0.62516	0.0356367	0.706603
	Soluble CD163	0.0979911	0.3694	-0.0945888	0.700106	0.0542011	0.624362	-0.0611117	0.518339
	IFN-α2	0.164417	0.130344	-0.0276849	0.910424	-0.102236	0.35476	-0.0336767	0.72206
	IFN-β	0.0569832	0.602275	-0.358367	0.131914	-0.0864784	0.434109	0.151145	0.108441
	Soluble IL-6 receptor α	0.158322	0.14541	-0.01976	0.936005	0.305798	0.00467237	0.172793	0.0659969
	IL-8	0.0713605	0.513808	0.277198	0.250581	-0.0052415	0.962258	-0.0311807	0.741906
	IL-10	0.147492	0.175356	0.144686	0.554533	-0.0830082	0.452845	-0.0331621	0.726137
	IL-11	0.162941	0.133878	0.179807	0.461373	0.0880453	0.425796	0.0963444	0.307864
	IL-12 (p40)	0.0949345	0.38459	0.134046	0.584306	0.00404867	0.970843	-0.0846237	0.370689
	IL-19	0.189136	0.081144	0.199272	0.413421	0.065625	0.55312	0.125295	0.184086
	IL-26	0.212896	0.0490617	0.139685	0.568442	-0.0941476	0.394302	0.0117164	0.901535
	IL-29/IFN-λ1	0.105226	0.334933	0.393675	0.0953907	0.0283445	0.797997	-0.0220004	0.816274
	Matrix metalloproteinase-3	0.141532	0.193649	0.111258	0.650223	0.0466548	0.673448	-0.00472769	0.960185
	Osteocalcin	0.0756783	0.488601	-0.0905045	0.712519	0.350566	0.00107832	0.0995196	0.292118
	Soluble TNF-receptor 1	-0.0869978	0.425747	0.178898	0.463678	0.0250356	0.821161	0.141273	0.133797
	Soluble TNF-receptor 2	0.0080044	0.941691	-0.0622585	0.800114	0.132059	0.231128	0.0648523	0.493013
	TSLP	0.0933926	0.392393	0.07044	0.774455	-0.037264	0.736472	-0.0485439	0.608023
	APRIL, A proliferation-inducing ligand; BAFF, B-cell activating factor; CD, cluster of differentiation; IFN, interferon; IL, interleukin
	PANSS, Positive and Negative Syndrome Scale; TNF, tumor necrosis factor; TNFSF, tumor necrosis factor superfamily
	TSLP, thymic stromal lymphopoietin; r, Pearson's partial correlation cofficient [covariate: age, sex, and drug use (only for patients)]
	A correctedly significant p-value is shown in a bold exponent (p < 0.0026), while a nominally significant p-value is shown in an underlined case (p < 0.05).
