# Supplementary material for: Cerebrospinal Fluid Inflammatory Cytokine Levels in Patients With Major Psychiatric Disorders: A Multiplex Immunoassay Study
Source: Front Pharmacol. 2021 Feb 1;11:594394. doi: 10.3389/fphar.2020.594394 (PMC7941212; doi:10.3389/fphar.2020.594394)
Supplement: Supplementary file 10 [file table10.xlsx]

## Sheet: tableS10
	Table S10 Correlation matrix for cerebrospinal fluid cytokine levels in patients with schizophrenia
		APRIL/TNFSF13		BAFF/TNFSF13B		Soluble CD30/TNFSF8		Soluble CD163		IFN-α2		IFN-β		Soluble IL-6 receptor α		IL-8		IL-10		IL-11		IL-12 (p40)		IL-19		IL-26		IL-29/IFN-λ1		Matrix metalloproteinase-3		Osteocalcin		Soluble TNF-receptor 1		Soluble TNF-receptor 2		TSLP
		r	p	r	p	r	p	r	p	r	p	r	p	r	p	r	p	r	p	r	p	r	p	r	p	r	p	r	p	r	p	r	p	r	p	r	p	r	p
	APRIL/TNFSF13	1		0.68597	6.23071e-14	0.511341	2.22393e-07	0.703865	7.14417e-15	0.431213	1.9795e-05	0.338328	0.00103762	0.486886	9.89114e-07	0.503488	3.63722e-07	0.269872	0.00968098	0.508912	2.59279e-07	0.204445	0.0519067	0.380216	0.000201187	0.223101	0.0335287	0.291865	0.0049987	0.547326	1.97738e-08	0.68839	4.6911e-14	0.740408	4.98468e-17	0.780444	7.54989e-20	0.415721	4.16741e-05
	BAFF/TNFSF13B			1		0.57385	2.74405e-09	0.716159	1.46647e-15	0.181925	0.0843666	0.307555	0.00302133	0.340065	0.000973601	0.523256	1.02927e-07	0.163623	0.121202	0.359696	0.000462095	0.265712	0.0109082	0.117541	0.267162	0.121327	0.251952	0.277623	0.00771409	0.408668	5.77962e-05	0.530808	6.21913e-08	0.62111	5.08216e-11	0.770895	3.9992e-19	0.37897	0.000211936
	Soluble CD30/TNFSF8					1		0.502325	3.90798e-07	0.177398	0.092521	0.451095	7.20792e-06	0.284522	0.0062687	0.379842	0.000204353	-0.0361241	0.733895	0.328882	0.00145757	0.0457379	0.666828	0.299098	0.00397661	0.296316	0.00434521	0.0127504	0.90452	0.305723	0.00320876	0.421566	3.16045e-05	0.361166	0.000436158	0.605571	2.02806e-10	0.242325	0.0206522
	Soluble CD163							1		0.377982	0.000220836	0.491305	7.61808e-07	0.488756	8.86039e-07	0.560484	7.586e-09	0.260867	0.0125066	0.460995	4.25477e-06	0.247924	0.0178136	0.344629	0.000822215	0.292195	0.0049473	0.260884	0.0125006	0.609791	1.40304e-10	0.556855	9.92093e-09	0.680878	1.12206e-13	0.780712	7.19683e-20	0.504583	3.39851e-07
	IFN-α2									1		0.244628	0.0194405	0.225575	0.031564	0.294652	0.00457999	0.333358	0.00124243	0.498286	5.0049e-07	0.0365645	0.730774	0.71048	3.07872e-15	0.553144	1.30118e-08	0.232094	0.0268461	0.405273	6.74747e-05	0.330153	0.00139325	0.250879	0.0164557	0.256891	0.0139672	0.491039	7.73923e-07
	IFN-β											1		0.326933	0.0015614	0.50736	2.85816e-07	-0.0779815	0.462502	0.409886	5.46512e-05	-0.100497	0.343216	0.358285	0.000488301	0.428756	2.2331e-05	-0.198643	0.0590797	0.466764	3.10553e-06	0.355345	0.000547337	0.243545	0.0200026	0.42802	2.31471e-05	0.401762	7.90532e-05
	Soluble IL-6 receptor α													1		0.350075	0.000669804	0.0376363	0.723197	0.37865	0.000214788	-0.0691276	0.514983	0.255421	0.0145432	0.1272	0.229549	0.0222807	0.833955	0.299108	0.00397537	0.262682	0.0118855	0.45901	4.73542e-06	0.497771	5.16396e-07	0.113049	0.286
	IL-8															1		-0.0152582	0.885856	0.500492	4.37409e-07	0.0130366	0.902386	0.38511	0.000163636	0.364028	0.000389467	0.0307883	0.772038	0.536725	4.15464e-08	0.258352	0.013414	0.40863	5.7897e-05	0.431972	1.90681e-05	0.544467	2.4219e-08
	IL-10																	1		0.351677	0.000630165	0.807434	4.16341e-22	0.36035	0.000450381	0.286955	0.00581947	0.84077	1.91414e-25	0.521281	1.17187e-07	0.379852	0.000204272	0.266952	0.0105288	0.13882	0.189414	0.448874	8.09457e-06
	IL-11																			1		0.136527	0.196902	0.603432	2.43945e-10	0.362975	0.000406086	0.335394	0.00115447	0.58814	8.78725e-10	0.350562	0.00065752	0.493315	6.75651e-07	0.394249	0.000110294	0.591927	6.43761e-10
	IL-12 (p40)																					1		0.164996	0.118068	0.163576	0.121311	0.895966	3.98384e-33	0.482937	1.24529e-06	0.252502	0.0157489	0.368436	0.000326455	0.205122	0.0511187	0.5222	1.10335e-07
	IL-19																							1		0.795727	4.37163e-21	0.294511	0.00460048	0.498188	5.03456e-07	0.269211	0.00986752	0.284951	0.00618738	0.257293	0.0138131	0.549616	1.6787e-08
	IL-26																									1		0.124438	0.239905	0.440553	1.24129e-05	0.240351	0.0217412	0.125987	0.234057	0.231445	0.0272869	0.459975	4.49572e-06
	IL-29/IFN-λ1																											1		0.467659	2.95608e-06	0.254362	0.0149709	0.449847	7.69438e-06	0.232398	0.0266415	0.548336	1.83984e-08
	Matrix metalloproteinase-3																													1		0.520413	1.24029e-07	0.526173	8.48512e-08	0.467268	3.02042e-06	0.653287	2.23826e-12
	Osteocalcin																															1		0.52986	6.62948e-08	0.682643	9.16376e-14	0.266793	0.0105769
	Soluble TNF-receptor 1																																	1		0.774268	2.23986e-19	0.527652	7.68809e-08
	Soluble TNF-receptor 2																																			1		0.370919	0.000295235
	TSLP																																					1
	APRIL, A proliferation-inducing ligand; BAFF, B-cell activating factor; CD, cluster of differentiation; IFN, interferon; IL, interleukin; TNF, tumor necrosis factor; TNFSF, tumor necrosis factor superfamily; TSLP, thymic stromal lymphopoietin; r, Pearson's partial correlation cofficient (covariate: age, sex, and drug use)
	Correctedly significant p-values are shown in bold exponents (p < 0.0026), while nominally significant p-values are shown in underlined cases (p < 0.05).
