# Supplementary material for: Cerebrospinal Fluid Inflammatory Cytokine Levels in Patients With Major Psychiatric Disorders: A Multiplex Immunoassay Study
Source: Front Pharmacol. 2021 Feb 1;11:594394. doi: 10.3389/fphar.2020.594394 (PMC7941212; doi:10.3389/fphar.2020.594394)
Supplement: Supplementary file 11 [file table11.xlsx]

## Sheet: tableS11
	Table S11 Correlation matrix for cerebrospinal fluid cytokine levels in patients with bipolar disorder
		APRIL/TNFSF13		BAFF/TNFSF13B		Soluble CD30/TNFSF8		Soluble CD163		IFN-α2		IFN-β		Soluble IL-6 receptor α		IL-8		IL-10		IL-11		IL-12 (p40)		IL-19		IL-26		IL-29/IFN-λ1		Matrix metalloproteinase-3		Osteocalcin		Soluble TNF-receptor 1		Soluble TNF-receptor 2		TSLP
		r	p	r	p	r	p	r	p	r	p	r	p	r	p	r	p	r	p	r	p	r	p	r	p	r	p	r	p	r	p	r	p	r	p	r	p	r	p
	APRIL/TNFSF13	1		0.54809	2.2909e-06	0.273495	0.027495	0.54985	2.09366e-06	0.192587	0.124297	0.272264	0.0282281	0.593109	1.92811e-07	0.256724	0.0389847	0.0950865	0.451182	0.506957	1.63702e-05	0.10873	0.3886	0.403753	0.000852361	0.119234	0.344135	0.242212	0.0519033	0.472875	6.95887e-05	0.616055	4.69293e-08	0.747987	8.05986e-13	0.712391	2.83357e-11	0.236569	0.0577881
	BAFF/TNFSF13B			1		0.249338	0.0451792	0.63044	1.82378e-08	0.0489783	0.698426	0.382069	0.00168576	0.513288	1.22952e-05	0.335206	0.00634232	-0.185956	0.138047	0.390092	0.00131683	-0.112284	0.373188	0.24979	0.0447785	0.0583365	0.644374	0.00966867	0.939069	0.366593	0.00266858	0.325088	0.00823501	0.550815	1.99239e-06	0.775957	3.15489e-14	0.143545	0.253968
	Soluble CD30/TNFSF8					1		0.284642	0.0215566	-0.0789564	0.531845	0.144352	0.251282	0.309054	0.0122459	-0.0129122	0.918688	0.0205443	0.870962	0.10351	0.411911	0.181732	0.147383	0.0754287	0.550389	0.0633386	0.616197	0.147902	0.239689	0.119977	0.341117	0.111388	0.377036	0.413157	0.000624986	0.402725	0.000881301	0.0997614	0.429136
	Soluble CD163							1		0.334029	0.0065408	0.468863	8.17038e-05	0.575239	5.38335e-07	0.523592	7.62163e-06	0.1885	0.132641	0.495902	2.6624e-05	0.212881	0.0886474	0.496086	2.64124e-05	0.242032	0.0520829	0.247551	0.0467943	0.699912	8.72086e-11	0.319973	0.00936723	0.68502	3.10127e-10	0.705669	5.22951e-11	0.427052	0.000388563
	IFN-α2									1		0.213187	0.08818	0.104482	0.407507	0.585967	2.92792e-07	0.421004	0.000479062	0.461618	0.000108626	0.120963	0.337132	0.746199	9.77238e-13	0.590833	2.20507e-07	0.337634	0.00594959	0.56165	1.1294e-06	0.0992149	0.431681	0.0920104	0.466022	-0.0318242	0.801304	0.649311	4.89121e-09
	IFN-β											1		0.237073	0.0572419	0.424603	0.000423128	-0.0500359	0.692236	0.211775	0.0903558	-0.148916	0.236447	0.446962	0.000189601	0.43587	0.000284317	-0.153221	0.223016	0.452648	0.000153209	0.131182	0.297591	0.304281	0.0137269	0.323367	0.00860184	0.487835	3.75727e-05
	Soluble IL-6 receptor α													1		0.186226	0.137466	-0.10126	0.422199	0.429777	0.000353123	-0.091991	0.466116	0.243695	0.0504405	-0.0112346	0.929224	-0.0144228	0.909214	0.265572	0.0325067	0.184057	0.142188	0.516726	1.05001e-05	0.621509	3.298e-08	0.0509286	0.687026
	IL-8															1		-0.0424702	0.736936	0.477878	5.68057e-05	-0.0922009	0.465095	0.578572	4.46572e-07	0.472268	7.13081e-05	0.00740534	0.953314	0.663463	1.71415e-09	-0.0222163	0.860561	0.232748	0.0620723	0.174481	0.164497	0.610918	6.50236e-08
	IL-10																	1		0.186109	0.137716	0.813243	1.87752e-16	0.462248	0.000105996	0.286751	0.0205655	0.789969	5.1944e-15	0.450956	0.000163306	0.374121	0.00214019	0.217316	0.0820508	-0.0348198	0.783037	0.349214	0.00435575
	IL-11																			1		-0.00208089	0.986874	0.494556	2.82156e-05	0.144562	0.250585	0.315017	0.0105913	0.435161	0.000291636	0.258363	0.0377098	0.377894	0.00191233	0.377377	0.00194224	0.407976	0.000742324
	IL-12 (p40)																					1		0.22309	0.0740516	0.114313	0.364557	0.833441	7.06458e-18	0.401817	0.000907587	0.284268	0.0217365	0.359589	0.00326163	0.0712164	0.572931	0.354303	0.00378402
	IL-19																							1		0.758205	2.59541e-13	0.389515	0.00134072	0.70757	4.40523e-11	0.285121	0.0213282	0.415656	0.000574644	0.226026	0.0702288	0.579791	4.16843e-07
	IL-26																									1		0.0654394	0.604523	0.555395	1.57114e-06	0.0500315	0.692261	0.130174	0.30135	0.0326831	0.796055	0.459849	0.000116337
	IL-29/IFN-λ1																											1		0.368717	0.00250881	0.335068	0.00636531	0.44489	0.000204724	0.139358	0.268229	0.427367	0.000384307
	Matrix metalloproteinase-3																													1		0.298993	0.0155457	0.530567	5.4644e-06	0.404421	0.000834022	0.623222	2.94801e-08
	Osteocalcin																															1		0.526708	6.57486e-06	0.48217	4.76087e-05	0.0382525	0.762249
	Soluble TNF-receptor 1																																	1		0.783844	1.16178e-14	0.279193	0.0243071
	Soluble TNF-receptor 2																																			1		0.0758217	0.548307
	TSLP																																					1
	APRIL, A proliferation-inducing ligand; BAFF, B-cell activating factor; CD, cluster of differentiation; IFN, interferon; IL, interleukin; TNF, tumor necrosis factor; TNFSF, tumor necrosis factor superfamily; TSLP, thymic stromal lymphopoietin; r, Pearson's partial correlation cofficient (covariate: age, sex, and drug use)
	Correctedly significant p-values are shown in bold exponents (p < 0.0026), while nominally significant p-values are shown in underlined cases (p < 0.05).
