# Supplementary material for: Cerebrospinal Fluid Inflammatory Cytokine Levels in Patients With Major Psychiatric Disorders: A Multiplex Immunoassay Study
Source: Front Pharmacol. 2021 Feb 1;11:594394. doi: 10.3389/fphar.2020.594394 (PMC7941212; doi:10.3389/fphar.2020.594394)
Supplement: Supplementary file 12 [file table12.xlsx]

## Sheet: tableS12
	Table S12 Correlation matrix for cerebrospinal fluid cytokine levels in patients with major depressive disorder
		APRIL/TNFSF13		BAFF/TNFSF13B		Soluble CD30/TNFSF8		Soluble CD163		IFN-α2		IFN-β		Soluble IL-6 receptor α		IL-8		IL-10		IL-11		IL-12 (p40)		IL-19		IL-26		IL-29/IFN-λ1		Matrix metalloproteinase-3		Osteocalcin		Soluble TNF-receptor 1		Soluble TNF-receptor 2		TSLP
		r	p	r	p	r	p	r	p	r	p	r	p	r	p	r	p	r	p	r	p	r	p	r	p	r	p	r	p	r	p	r	p	r	p	r	p	r	p
	APRIL/TNFSF13	1		0.375769	0.000107796	0.545939	3.53538e-09	0.569832	4.99537e-10	0.255659	0.00986874	0.317682	0.001207	0.481966	3.34203e-07	0.305812	0.001871	0.107209	0.285924	0.313342	0.00141976	0.127365	0.204352	0.329099	0.000778427	0.23032	0.0204972	0.0401963	0.689819	0.509502	5.28648e-08	0.638302	6.95954e-13	0.675482	9.32523e-15	0.638463	6.83982e-13	0.340555	0.000492674
	BAFF/TNFSF13B			1		0.475487	5.04036e-07	0.654525	1.14153e-13	0.123924	0.216949	0.356925	0.000248452	0.322653	0.000999264	0.450459	2.28234e-06	0.0795253	0.429222	0.309463	0.00163814	0.127932	0.202328	0.220137	0.0269651	0.201447	0.0433757	0.106018	0.291341	0.293593	0.00288428	0.288025	0.00349188	0.481172	3.51617e-07	0.688979	1.66221e-15	0.341079	0.00048227
	Soluble CD30/TNFSF8					1		0.523647	1.92089e-08	0.204325	0.0404082	0.322423	0.00100811	0.436585	5.01408e-06	0.215781	0.0302208	0.0574977	0.567915	0.0714193	0.477873	0.0754264	0.45346	0.201391	0.0434346	0.174827	0.0803585	0.0461519	0.646743	0.383425	7.565e-05	0.430473	7.01552e-06	0.499064	1.08404e-07	0.519814	2.53881e-08	0.238356	0.0163798
	Soluble CD163							1		0.370605	0.000136208	0.469409	7.35468e-07	0.436149	5.1367e-06	0.621452	4.0762e-12	0.191181	0.0554751	0.425529	9.16233e-06	0.181884	0.0687019	0.412438	1.8213e-05	0.399286	3.53055e-05	0.0416318	0.679338	0.69576	6.7428e-16	0.438204	4.58222e-06	0.611664	1.08507e-11	0.637286	7.76664e-13	0.581676	1.78449e-10
	IFN-α2									1		0.315609	0.00130473	0.00283437	0.977558	0.399892	3.42662e-05	0.372329	0.000126028	0.337977	0.000546939	0.025279	0.801869	0.664089	3.73131e-14	0.596191	4.77073e-11	0.216629	0.0295621	0.529198	1.27474e-08	0.220866	0.0264503	0.212919	0.0325369	-0.0471054	0.639949	0.664918	3.38002e-14
	IFN-β											1		0.188571	0.0589583	0.332591	0.000678364	0.0742307	0.460671	0.167978	0.0931332	-0.146072	0.144961	0.327792	0.0008192	0.437569	4.74707e-06	-0.24139	0.0150233	0.458401	1.43169e-06	0.445671	3.00628e-06	0.324269	0.000939088	0.389578	5.65468e-05	0.36333	0.000188139
	Soluble IL-6 receptor α													1		0.129427	0.197063	-0.201773	0.0430306	0.1968	0.0485487	-0.127993	0.202113	0.0132006	0.895761	-0.134426	0.180168	-0.0985797	0.326704	0.140556	0.160929	0.37672	0.000103206	0.479365	3.94537e-07	0.606083	1.86811e-11	-0.0596002	0.55382
	IL-8															1		-0.0226887	0.821816	0.634722	1.02245e-12	-0.100086	0.319329	0.458959	1.38491e-06	0.404805	2.68337e-05	-0.108257	0.281213	0.513674	3.9407e-08	0.124947	0.213146	0.356867	0.000249069	0.397476	3.85901e-05	0.591934	7.07226e-11
	IL-10																	1		0.0666617	0.507753	0.756955	5.34523e-20	0.511267	4.67106e-08	0.482524	3.22466e-07	0.695733	6.76757e-16	0.395655	4.21802e-05	0.144746	0.148684	0.159345	0.111463	-0.185292	0.0635846	0.5173	3.04275e-08
	IL-11																			1		-0.159477	0.111164	0.33403	0.000640689	0.169986	0.0892306	0.0396243	0.694011	0.296423	0.00261346	0.16262	0.104205	0.3201	0.00110151	0.307521	0.00175852	0.33084	0.000726965
	IL-12 (p40)																					1		0.306725	0.00181008	0.277832	0.0049077	0.792035	6.06611e-23	0.313445	0.00141436	0.0441218	0.661305	0.309175	0.00165548	-0.0282692	0.779	0.418817	1.30777e-05
	IL-19																							1		0.765398	1.16492e-20	0.36931	0.000144348	0.585334	1.28753e-10	0.263792	0.00768823	0.373654	0.000118692	0.113285	0.259334	0.719758	2.24117e-17
	IL-26																									1		0.156125	0.118976	0.575265	3.13103e-10	0.266919	0.00697056	0.180709	0.0705422	0.106779	0.287873	0.666307	2.8619e-14
	IL-29/IFN-λ1																											1		0.131688	0.189284	-0.0870632	0.386639	0.350663	0.000324251	-0.116362	0.246535	0.351618	0.000311456
	Matrix metalloproteinase-3																													1		0.499544	1.04943e-07	0.415702	1.53869e-05	0.297625	0.0025055	0.805064	3.4745e-24
	Osteocalcin																															1		0.359695	0.000220456	0.448662	2.53213e-06	0.255704	0.00985541
	Soluble TNF-receptor 1																																	1		0.64919	2.09356e-13	0.363407	0.000187504
	Soluble TNF-receptor 2																																			1		0.165965	0.0971778
	TSLP																																					1
	APRIL, A proliferation-inducing ligand; BAFF, B-cell activating factor; CD, cluster of differentiation; IFN, interferon; IL, interleukin; TNF, tumor necrosis factor; TNFSF, tumor necrosis factor superfamily; TSLP, thymic stromal lymphopoietin; r, Pearson's partial correlation cofficient (covariate: age, sex, and drug use)
	Correctedly significant p-values are shown in bold exponents (p < 0.0026), while nominally significant p-values are shown in underlined cases (p < 0.05).
