# Supplementary material for: Cerebrospinal Fluid Inflammatory Cytokine Levels in Patients With Major Psychiatric Disorders: A Multiplex Immunoassay Study
Source: Front Pharmacol. 2021 Feb 1;11:594394. doi: 10.3389/fphar.2020.594394 (PMC7941212; doi:10.3389/fphar.2020.594394)
Supplement: Supplementary file 13 [file table13.xlsx]

## Sheet: tableS13
	Table S13 Correlation matrix for cerebrospinal fluid cytokine levels in healthy controls
		APRIL/TNFSF13		BAFF/TNFSF13B		Soluble CD30/TNFSF8		Soluble CD163		IFN-α2		IFN-β		Soluble IL-6 receptor α		IL-8		IL-10		IL-11		IL-12 (p40)		IL-19		IL-26		IL-29/IFN-λ1		Matrix metalloproteinase-3		Osteocalcin		Soluble TNF-receptor 1		Soluble TNF-receptor 2		TSLP
		r	p	r	p	r	p	r	p	r	p	r	p	r	p	r	p	r	p	r	p	r	p	r	p	r	p	r	p	r	p	r	p	r	p	r	p	r	p
	APRIL/TNFSF13	1		0.493639	1.79653e-08	0.36156	6.67094e-05	0.510362	4.8429e-09	0.228255	0.0137249	0.435307	1.0426e-06	0.42069	2.57641e-06	0.395991	1.08245e-05	0.14676	0.115936	0.570713	2.25327e-11	0.00779089	0.933849	0.412025	4.31881e-06	0.260262	0.00477927	0.109784	0.240732	0.469753	1.03875e-07	0.655193	1.47073e-15	0.548778	1.79664e-10	0.572926	1.81197e-11	0.210729	0.023171
	BAFF/TNFSF13B			1		0.430837	1.38112e-06	0.619237	1.26718e-13	0.150953	0.105773	0.296209	0.00124445	0.398912	9.18838e-06	0.445973	5.24394e-07	0.114493	0.221028	0.580589	8.40896e-12	0.0525833	0.575074	0.246622	0.00761254	0.187196	0.0442033	0.176814	0.0576033	0.284429	0.00197218	0.254347	0.00586563	0.561498	5.49071e-11	0.751072	2.74524e-22	0.21249	0.02202
	Soluble CD30/TNFSF8					1		0.286497	0.00182156	0.214497	0.0207687	0.236857	0.0104692	0.298212	0.00114852	0.245661	0.00785922	0.166033	0.0748712	0.246791	0.00756989	0.0891453	0.341288	0.211409	0.0227208	0.191632	0.0393289	0.217695	0.0189006	0.217873	0.0188009	0.133926	0.151781	0.422578	2.29764e-06	0.304055	0.000905895	0.137928	0.139808
	Soluble CD163							1		0.412519	4.19497e-06	0.408078	5.4388e-06	0.303863	0.000913059	0.764786	1.66416e-23	0.233884	0.0115082	0.672743	1.33164e-16	0.140309	0.133032	0.392629	1.30459e-05	0.34256	0.000167165	0.170416	0.0674059	0.634366	2.08625e-14	0.317519	0.000514523	0.592564	2.43243e-12	0.705348	9.64717e-19	0.510594	4.75335e-09
	IFN-α2									1		0.279718	0.00235819	0.0790001	0.39925	0.518953	2.40155e-09	0.492945	1.89407e-08	0.421812	2.40707e-06	0.0629578	0.501966	0.775331	1.68845e-24	0.667477	2.78501e-16	0.361751	6.60796e-05	0.546646	2.18104e-10	0.168478	0.0706281	0.25153	0.00645645	-0.00295197	0.974911	0.67777	6.49188e-17
	IFN-β											1		0.400724	8.29359e-06	0.32736	0.000334572	-0.0840644	0.36962	0.38231	2.28505e-05	-0.362533	6.35453e-05	0.380332	2.53879e-05	0.412906	4.10046e-06	-0.292048	0.00146746	0.436578	9.61815e-07	0.455837	2.71917e-07	0.30784	0.000774759	0.27817	0.00249912	0.25554	0.0056304
	Soluble IL-6 receptor α													1		0.0652512	0.486486	-0.0534454	0.568815	0.30008	0.00106516	-0.181663	0.0509794	0.151698	0.104043	-0.0362421	0.69932	-0.011183	0.905162	0.106085	0.257048	0.425269	1.94935e-06	0.469201	1.08005e-07	0.460471	1.98303e-07	-0.0331883	0.723582
	IL-8															1		0.259597	0.0048917	0.744184	1.04849e-21	0.091705	0.327549	0.554045	1.10643e-10	0.486586	3.05864e-08	0.161547	0.0831906	0.628277	4.36373e-14	0.219164	0.0180927	0.39661	1.04563e-05	0.453854	3.108e-07	0.638022	1.32897e-14
	IL-10																	1		0.294524	0.00133076	0.745824	7.6499e-22	0.561491	5.49465e-11	0.471096	9.44434e-08	0.692684	7.06609e-18	0.580699	8.3151e-12	0.147032	0.115256	0.202728	0.0290717	-0.0115864	0.901757	0.560404	6.09236e-11
	IL-11																			1		-0.010626	0.909865	0.55839	7.36996e-11	0.427806	1.66741e-06	0.180002	0.0531733	0.472954	8.27384e-08	0.371594	4.01011e-05	0.38325	2.17302e-05	0.61156	3.05165e-13	0.45257	3.38771e-07
	IL-12 (p40)																					1		0.153883	0.0990943	0.111356	0.234023	0.739914	2.35524e-21	0.414889	3.64657e-06	-0.023823	0.79962	0.254526	0.0058298	0.024132	0.797077	0.36374	5.98118e-05
	IL-19																							1		0.80181	2.9887e-27	0.367281	5.00092e-05	0.653314	1.88429e-15	0.328443	0.000318802	0.376142	3.16616e-05	0.127447	0.172772	0.656914	1.17026e-15
	IL-26																									1		0.116414	0.213323	0.579533	9.35823e-12	0.194412	0.0365101	0.151497	0.104507	0.0453149	0.629082	0.578671	1.0209e-11
	IL-29/IFN-λ1																											1		0.320632	0.000449737	-0.054217	0.56324	0.426287	1.83114e-06	0.0768106	0.412485	0.460996	1.91269e-07
	Matrix metalloproteinase-3																													1		0.40316	7.21998e-06	0.476048	6.62611e-08	0.255558	0.00562692	0.731233	1.16399e-20
	Osteocalcin																															1		0.34295	0.000164138	0.409872	4.89941e-06	0.145838	0.118271
	Soluble TNF-receptor 1																																	1		0.590915	2.89424e-12	0.375064	3.34953e-05
	Soluble TNF-receptor 2																																			1		0.0868665	0.353821
	TSLP																																					1
	APRIL, A proliferation-inducing ligand; BAFF, B-cell activating factor; CD, cluster of differentiation; IFN, interferon; IL, interleukin; TNF, tumor necrosis factor; TNFSF, tumor necrosis factor superfamily; TSLP, thymic stromal lymphopoietin; r, Pearson's partial correlation cofficient (covariate: age and sex)
	Correctedly significant p-values are shown in bold exponents (p < 0.0026), while nominally significant p-values are shown in underlined cases (p < 0.05).
